# Supplementary material for: The role of gut microbiome in mediating the effect of inflammatory bowel disease on hypertension: a two-step, two-sample Mendelian randomization study
Source: Front Cardiovasc Med. 2024 Oct 16;11:1396973. doi: 10.3389/fcvm.2024.1396973 (PMC11521848; doi:10.3389/fcvm.2024.1396973)
Supplement: Supplementary file 2 [file Table1.xls]

## Sheet: Supplementary Table 1
GWAS data sources of the MR study.
Phenotype	Data source	PMID or GWAS ID	Sample size or case/control	Ancestry
IBD	Liu et al.	ieu-a-31	12,882/21,770	European
SBP	Pan-UKB team	ukb-e-SBP_p3_EAS	2564	East Asian
DBP	Pan-UKB team	ukb-e-DBP_p3_EAS	2564	East Asian
Gut microbial	Qin Y et al.	35115689	5959	European
Smoking	Neale et al.	ukb-a-224	336024	European
BMI	Ben Elsworth et al.	ukb-b-2303	454884	European
Drinking	Liu, M et al.	ieu-b-73	335394	European
Sleep apnoea	FinnGen	finn-b-G6_SLEEPAPNO	16,761/201,194	European

## Sheet: Supplementary Table 2
Instrument variables included for IBD
SNP	effect_allele	other_allele	eaf	b	se	p	n	R2	F	traits
rs10737481	G	T	0.554896	0.141103	0.017	1.18713e-16	34652	0.00198419	68.889	Ulcerative colitis
rs11209026	A	G	0.0541886	-0.72629	0.0422	1.76319e-66	34652	0.0084756	296.19	Ankylosing spondylitis, Inflammatory bowel disease
rs35730213	C	G	0.262591	-0.151404	0.0194	6.90717e-15	34652	0.00175461	60.904	Inflammatory bowel disease
rs3024493	A	C	0.169666	0.212996	0.0222	8.47618e-22	34652	0.00264945	92.0475	Systemic lupus erythematosus,Type 1 diabetes, Inflammatory bowel disease
rs7523335	A	G	0.173424	-0.140504	0.0225	4.15796e-10	34652	0.00112408	38.9931	NA
rs10800314	A	C	0.649219	-0.143097	0.0179	1.17409e-15	34652	0.00184088	63.9043	Chronic inflammatory diseases
rs112401990	A	G	0.375383	0.142202	0.0174	2.83923e-16	34652	0.00192375	66.7864	NA
rs4851586	C	T	0.75745	-0.122403	0.0193	2.32498e-10	34652	0.00115941	40.2202	NA
rs2241878	C	T	0.538498	0.148001	0.0169	1.74502e-18	34652	0.00220835	76.6886	Liver enzyme levels (alkaline phosphatase)
rs4676408	A	G	0.515063	0.118103	0.0181	6.61912e-11	34652	0.00122717	42.5735	Inflammatory bowel disease
rs112694524	A	G	0.0903752	0.188304	0.0303	5.39299e-10	34652	0.00111332	38.6197	BMI-adjusted waist-hip ratio
rs11677953	A	G	0.415063	0.0975985	0.0171	1.053e-08	34652	0.000939199	32.5738	Heel bone mineral density 2,Inflammatory bowel disease
rs1873625	A	C	0.32287	0.177301	0.0179	3.70681e-23	34652	0.00282332	98.105	Body mass index
rs6826501	T	C	0.536078	-0.0927953	0.0169	4.12098e-08	34652	0.000869306	30.1477	NA
rs45528737	T	C	0.111833	0.166802	0.03	2.65901e-08	34652	0.000891342	30.9126	NA
rs35260072	C	A	0.433153	0.142197	0.017	7.06643e-17	34652	0.00201502	69.9613	Histidine betaine (hercynine) levels
rs17800987	G	A	0.089179	0.2017	0.0305	3.70681e-11	34652	0.00126048	43.7308	B-cell acute lymphoblastic leukemia, crohn's disease,inflammatory bowel disease
rs13178036	C	G	0.341807	0.100904	0.0184	4.12895e-08	34652	0.000867114	30.0716	NA
rs6873866	C	T	0.528821	-0.106996	0.0176	1.085e-09	34652	0.00106541	36.956	Inflammatory bowel disease
rs254560	A	G	0.400063	0.0995014	0.0171	6.159e-09	34652	0.000976144	33.8564	Inflammatory bowel disease ,high density lipoprotein cholesterol measurement
rs10045431	C	A	0.717524	0.177406	0.0189	6.58567e-21	34652	0.00253619	88.1024	Interleukin-23 levels,Crohn's disease, Blood protein levels
rs6880778	G	A	0.620729	0.187801	0.0173	2.14388e-27	34652	0.00338923	117.836	multiple sclerosis,Inflammatory bowel disease
rs9370774	C	T	0.20068	-0.130704	0.0219	2.536e-09	34652	0.00102687	35.6176	self reported educational attainment
rs4712528	C	G	0.787692	0.122598	0.0207	3.07397e-09	34652	0.00101125	35.0753	psoriasis vulgaris
rs148844907	A	T	0.0103903	1.1375	0.0963	3.62577e-32	34652	0.0040103	139.516	Tuberculosis
rs34190331	A	G	0.0853045	0.176899	0.0303	5.39399e-09	34652	0.000982676	34.0832	NA
rs6927172	G	C	0.21432	0.110295	0.0202	4.64505e-08	34652	0.000859621	29.8115	Asthma
rs444210	G	A	0.545781	0.109502	0.0168	7.39095e-11	34652	0.00122452	42.4816	Lung adenocarcinoma, Inflammatory bowel disease
rs9272514	T	C	0.30636	-0.234698	0.0208	1.58708e-29	34652	0.00366076	127.311	NA
rs28383456	T	C	0.345334	-0.177501	0.02	5.76899e-19	34652	0.00226792	78.762	NA
rs6911490	C	T	0.778565	-0.142801	0.0208	6.82025e-12	34652	0.00135837	47.1314	Ulcerative colitis
rs4730272	G	A	0.512591	-0.134102	0.0178	4.50194e-14	34652	0.00163528	56.7552	NA
rs1551399	C	A	0.615807	0.101302	0.0173	5.01199e-09	34652	0.000988521	34.2862	Chronic inflammatory diseases
rs4077515	T	C	0.424242	0.179401	0.0172	1.50003e-25	34652	0.0031297	108.785	IgA nephropathy,Caspase recruitment domain-containing protein Levels,Inflammatory bowel disease
rs1887428	C	G	0.61936	-0.171595	0.0178	6.64814e-22	34652	0.00267472	92.9275	Systemic lupus erythematosus,Mean corpuscular hemoglobin,Neutrophil count
rs4246905	C	T	0.729896	0.163001	0.0197	1.41514e-16	34652	0.0019718	68.4578	Inflammatory bowel disease, Pediatric autoimmune diseases
rs10761659	G	A	0.554011	0.161896	0.0172	4.07193e-21	34652	0.00255022	88.5911	Inflammatory bowel disease, ICD10 K50, K51: inflammatory bowel disease
rs1250573	A	G	0.295706	-0.113606	0.019	2.20902e-09	34652	0.00103067	35.7495	Chronic inflammatory diseases,Crohn's disease vs rheumatoid arthritis (ordinary least squares (OLS))
rs12764283	A	G	0.337409	0.126597	0.0179	1.5729e-12	34652	0.0014414	50.0168	Inflammatory bowel disease
rs6584283	C	T	0.510643	-0.180303	0.0169	1.70098e-26	34652	0.00327401	113.817	Colorectal cancer,Ulcerative colitis vs rheumatoid arthritis (ordinary least squares (OLS)), Monocyte count
rs11236797	A	C	0.470011	0.155704	0.017	4.75007e-20	34652	0.00241503	83.8835	Asthma,Inflammatory bowel disease, Alanine aminotransferase levels,Chronic inflammatory diseases ,Medication use (antihistamines for systemic use), Crohn's disease
rs140892874	C	T	0.027461	0.409594	0.0512	1.2841e-15	34652	0.00184348	63.9944	NA
rs2193041	G	A	0.388781	0.133703	0.0172	6.90876e-15	34652	0.00174077	60.4227	NA
rs3850378	C	T	0.096461	0.155099	0.0282	3.80102e-08	34652	0.000872193	30.2479	NA
rs56062135	T	C	0.236922	0.1509	0.0198	2.63998e-14	34652	0.00167337	58.0795	Coronary artery disease, Allergic disease, Endometriosis or asthma, Thyroid cancer, Chronic inflammatory sinonasal disease, Eosinophilic esophagitis
rs12446550	A	G	0.409666	0.107796	0.0171	2.78298e-10	34652	0.00114548	39.7364	Intelligence (MTAG),Drinks per ,Offspring birth weight
rs72798422	C	T	0.041718	0.2776	0.0431	1.18899e-10	34652	0.00119574	41.482	Mouth ulcers
rs2076756	G	A	0.27064	0.187595	0.0186	5.59114e-24	34652	0.00292695	101.717	Crohn's disease, Rheumatoid arthritis or irritable bowel disease
rs9934775	T	C	0.16068	-0.139595	0.0232	1.71498e-09	34652	0.00104372	36.2025	NA
rs11548656	G	A	0.034026	-0.292796	0.0507	7.71792e-09	34652	0.000961542	33.3495	Inflammatory bowel disease,Non-albumin protein levels
rs113991740	A	T	0.271565	-0.107697	0.0189	1.31999e-08	34652	0.000936157	32.4682	NA
rs12936409	T	C	0.476383	0.145701	0.0168	3.86812e-18	34652	0.00216589	75.211	Rheumatoid arthritis (ACPA-positive), Rheumatoid arthritis
rs744166	G	A	0.409963	-0.120703	0.0172	2.15675e-12	34652	0.00141917	49.2441	Inflammatory bowel disease, Multiple sclerosis
rs2542147	T	G	0.837193	-0.1513	0.0227	2.78484e-11	34652	0.00128039	44.4223	Atopic dermatitis
rs142770866	A	G	0.0810417	0.23	0.0337	8.14329e-12	34652	0.00134241	46.5769	White blood cell count, COVID-19
rs10408351	A	G	0.238435	0.137804	0.0221	4.23204e-10	34652	0.00112079	38.8789	High light scatter reticulocyte percentage of red cells, Immature fraction of reticulocytes
rs6062496	A	G	0.578011	0.164997	0.018	5.47898e-20	34652	0.00241895	84.0199	Chronic inflammatory diseases (ankylosing spondylitis, Crohn's disease, psoriasis, primary sclerosing cholangitis, ulcerative colitis) (pleiotropy)
rs2836882	A	G	0.257617	-0.196295	0.0201	1.49005e-22	34652	0.00274476	95.3677	Hemoglobin levels, Hemoglobin concentration, C-reactive protein levels, Inflammatory bowel disease, Pediatric autoimmune diseases
rs8134436	G	C	0.603989	-0.144698	0.017	2.0179e-17	34652	0.00208637	72.444	NA
rs1736161	A	G	0.428732	-0.123298	0.0174	1.3369e-12	34652	0.00144696	50.2098	NA
rs131657	A	T	0.201666	0.136496	0.0212	1.237e-10	34652	0.00119487	41.4518	Mean corpuscular volume
rs1003342	G	A	0.531334	-0.095001	0.0168	1.67101e-08	34652	0.000921953	31.9752	Vertical cup-disc ratio (multi-trait analysis), Vertical cup-disc ratio, Inflammatory bowel disease, Platelet-to-lymphocyte ratio
rs7285952	G	T	0.157193	-0.176002	0.0235	7.60151e-14	34652	0.0016161	56.0886	NA
Instrument variables included for Faecalicatena glycyrrhizinilyticum abundance in stool
SNP	effect_allele	other_allele	eaf	b	se	p	n	R2	F	traits
rs2269999	A	G	0.30274	0.0418191	0.00941239	8.9e-06	5959	0.00330172	19.7335	NA
rs141400785	G	C	0.0343446	-0.109261	0.0235596	3.5e-06	5959	0.0035957	21.5005	NA
rs111529448	T	C	0.040575	0.0989585	0.0218025	5.7e-06	5959	0.0034441	20.5943	NA
rs11940239	G	A	0.093303	-0.0662241	0.0146222	5.9e-06	5959	0.00342865	20.5051	NA
rs12515446	A	G	0.222424	0.0502798	0.0105643	1.9e-06	5959	0.00378438	22.6444	NA
rs7722078	G	T	0.0612678	-0.0810801	0.0178924	5.9e-06	5959	0.00343132	20.528	NA
rs9497657	T	G	0.028783	0.142414	0.025469	2.2e-08	5959	0.00521436	31.2562	Faecalicatena glycyrrhizinilyticum abundance in stool
rs2699820	A	G	0.131388	-0.0571921	0.0125551	5.2e-06	5959	0.0034661	20.7437	NA
rs1352863	G	A	0.324468	-0.0410326	0.00914001	7.1e-06	5959	0.00336623	20.1474	NA
rs2702852	G	T	0.353517	-0.0420621	0.00890082	2.3e-06	5959	0.00372796	22.3242	NA
rs117918530	G	A	0.0324521	0.120425	0.0244265	8.2e-07	5959	0.0040555	24.2977	NA
rs111285223	C	T	0.112296	0.0608937	0.0133471	5.1e-06	5959	0.00347444	20.8078	NA
rs16928173	T	G	0.175178	-0.0525474	0.0113223	3.5e-06	5959	0.00359437	21.5322	NA
rs35128889	A	G	0.212041	0.0483992	0.0107925	7.3e-06	5959	0.00335624	20.1042	NA
rs2698746	A	G	0.198805	-0.0476545	0.0106463	7.6e-06	5959	0.00334321	20.0293	NA
rs17508590	C	T	0.0505712	-0.0932323	0.0195987	2e-06	5959	0.00377373	22.6221	NA
rs56257732	G	T	0.0646484	-0.0798139	0.0175513	5.4e-06	5959	0.00344905	20.6725	NA
rs72822045	T	C	0.217065	-0.0463697	0.0103847	8e-06	5959	0.00332524	19.9313	NA
rs34014848	C	A	0.0482544	-0.0926238	0.0197726	2.8e-06	5959	0.00365799	21.9367	NA
rs10405133	C	T	0.208949	0.0471961	0.0104208	5.9e-06	5959	0.00341953	20.5052	NA
rs6517687	A	G	0.0541571	0.0968372	0.0192896	5.2e-07	5959	0.00419742	25.1937	NA

## Sheet: Supplementary Table 3
Bidirectional two-sample MR analyses between IBD and HT
Exposure	Outcome	method	nsnp	b	se	pval	lo_ci	up_ci	or	or_lci95	or_uci95	Heterogeneity		Horizontal pleiotropy			MR-PRESSO
												Cochran’s Q	P value	Egger intercept	SE	P value	P value
IBD	SBP	MR Egger	52	0.124441	0.132425	0.351883	-0.135111	0.383993	1.13252	0.873619	1.46814
		Weighted median	52	0.117712	0.052023	0.0236543	0.0157473	0.219677	1.12492	1.01587	1.24567
		Inverse variance weighted	52	0.0795149	0.0349839	0.0230324	0.0109464	0.148083	1.08276	1.01101	1.15961	56.2298	0.285477	-0.0068878	0.0195684	0.726328	0.294
		Simple mode	52	0.116203	0.104102	0.269551	-0.0878371	0.320243	1.12322	0.91591	1.37746
		Weighted mode	52	0.116203	0.0880852	0.192991	-0.056444	0.28885	1.12322	0.945119	1.33489
	DBP	MR Egger	52	0.169936	0.131857	0.203404	-0.0885043	0.428375	1.18523	0.915299	1.53476
		Weighted median	52	0.0646462	0.0534685	0.226643	-0.040152	0.169444	1.06678	0.960643	1.18465
		Inverse variance weighted	52	0.0882663	0.035137	0.0120028	0.0193978	0.157135	1.09228	1.01959	1.17015	49.4724	0.534487	-0.0125212	0.0194848	0.523411	0.528
		Simple mode	52	0.0920788	0.102039	0.371095	-0.107918	0.292076	1.09645	0.897701	1.3392
		Weighted mode	52	0.0991808	0.0923023	0.287646	-0.0817316	0.280093	1.10427	0.921519	1.32325
SBP	IBD	MR Egger	11	-0.0607134	0.0580686	0.323038	-0.174528	0.0531011	0.941093	0.839853	1.05454
		Weighted median	11	-0.0250674	0.0393238	0.523825	-0.102142	0.0520073	0.975244	0.902901	1.05338
		Inverse variance weighted	11	-0.0116583	0.0294116	0.691823	-0.0693051	0.0459885	0.988409	0.933042	1.04706	9.06125	0.431639	0.0145417	0.0233427	0.55065	0.54
		Simple mode	11	0.0571436	0.055609	0.328354	-0.0518499	0.166137	1.05881	0.949471	1.18074
		Weighted mode	11	-0.0266316	0.0380968	0.500455	-0.101301	0.0480381	0.97372	0.903661	1.04921
DBP		MR Egger	10	0.0624692	0.114101	0.59898	-0.161169	0.286107	1.06446	0.851148	1.33124
		Weighted median	10	0.147647	0.0511042	0.00386299	0.0474829	0.247811	1.1591	1.04863	1.28122
		Inverse variance weighted	10	0.128994	0.0388004	0.000885565	0.0529457	0.205043	1.13768	1.05437	1.22758	9.06125
		Simple mode	10	0.147158	0.0757071	0.0837987	-0.00122754	0.295544	1.15854	0.998773	1.34386
		Weighted mode	10	0.154111	0.0628424	0.0366157	0.0309401	0.277282	1.16662	1.03142	1.31954

## Sheet: Supplementary Table 4
Multivariable MR analysis outcomes
Outcome	exposure	Method	nsnp	b	se	pval	lo_ci	up_ci	or	or_lci95	or_uci95
DBP	Inflammatory bowel disease || id:ieu-a-31	IVW	54	0.100222	0.0322502	0.00188582	0.0370119	0.163433	1.10542	1.03771	1.17755
	Smoking status: Previous || id:ukb-a-224	IVW	17	0.155912	1.01304	0.877685	-1.82965	2.14147	1.16872	0.16047	8.51196
	exposure	METHOD	nsnp	b	se	pval	lo_ci	up_ci	or	or_lci95	or_uci95
	Inflammatory bowel disease || id:ieu-a-31	IVW	31	0.101282	0.0371923	0.00646521	0.0283853	0.174179	1.10659	1.02879	1.19027
	Body mass index (BMI) || id:ukb-b-2303	IVW	352	0.302332	0.102366	0.00314254	0.101695	0.50297	1.35301	1.10705	1.65363
	exposure	METHOD	nsnp	b	se	pval	lo_ci	up_ci	or	or_lci95	or_uci95
	Sleep apnoea || id:finn-b-G6_SLEEPAPNO	IVW	4	-0.0506718	0.147709	0.73156	-0.340181	0.238838	0.950591	0.711641	1.26977
	Inflammatory bowel disease || id:ieu-a-31	IVW	52	0.0917272	0.0338132	0.00667239	0.0254534	0.158001	1.09607	1.02578	1.17117
	exposure	METHOD	nsnp	b	se	pval	lo_ci	up_ci	or	or_lci95	or_uci95
	Inflammatory bowel disease || id:ieu-a-31	IVW	50	0.0981081	0.0316403	0.00193042	0.0360931	0.160123	1.10308	1.03675	1.17366
	Alcoholic drinks per week || id:ieu-b-73	IVW	25	0.134384	0.147525	0.362337	-0.154765	0.423533	1.14383	0.856616	1.52735
	exposure	METHOD	nsnp	b	se	pval	lo_ci	up_ci	or	or_lci95	or_uci95
SBP	Inflammatory bowel disease || id:ieu-a-31	IVW	54	0.0991221	0.0321182	0.00202755	0.0361705	0.162074	1.1042	1.03683	1.17595
	Smoking status: Previous || id:ukb-a-224	IVW	17	0.937886	1.00899	0.352614	-1.03973	2.9155	2.55458	0.35355	18.4581
	exposure	METHOD	nsnp	b	se	pval	lo_ci	up_ci	or	or_lci95	or_uci95
	Inflammatory bowel disease || id:ieu-a-31	IVW	31	0.1024	0.0368574	0.00546499	0.0301591	0.17464	1.10783	1.03062	1.19082
	Body mass index (BMI) || id:ukb-b-2303	IVW	352	0.351874	0.101443	0.000522982	0.153047	0.550701	1.42173	1.16538	1.73447
	exposure	METHOD	nsnp	b	se	pval	lo_ci	up_ci	or	or_lci95	or_uci95
	Sleep apnoea || id:finn-b-G6_SLEEPAPNO	IVW	4	0.0319531	0.140714	0.820364	-0.243847	0.307753	1.03247	0.783607	1.36037
	Inflammatory bowel disease || id:ieu-a-31	IVW	52	0.0960147	0.032214	0.00287748	0.0328754	0.159154	1.10078	1.03342	1.17252
	exposure	METHOD	nsnp	b	se	pval	lo_ci	up_ci	or	or_lci95	or_uci95
	Inflammatory bowel disease || id:ieu-a-31	IVW	50	0.0936109	0.0313621	0.00283725	0.0321412	0.155081	1.09813	1.03266	1.16775
	Alcoholic drinks per week || id:ieu-b-73	IVW	25	0.254132	0.146197	0.0821601	-0.0324135	0.540677	1.28934	0.968106	1.71717

## Sheet: Supplementary Table 5
Gut microbiota	Outcome	method	nsnp	b	se	pval	lo_ci	up_ci	or	or_lci95	or_uci95	Heterogeneity		Horizontal pleiotropy			MR-PRESSO
												Cochran’s Q	P value	Egger intercept	SE	P value	P value
GCST90032195	SBP	MR Egger	12	-0.716631	1.75111	0.690989	-4.14881	2.71555	0.488395	0.0157831	15.113	15.8988	0.144931	0.0508376	0.0609464	0.423681	0.157
		Weighted median	12	0.538944	0.416368	0.19553	-0.277137	1.35503	1.7142	0.75795	3.87686
		Inverse variance weighted	12	0.714581	0.345034	0.0383547	0.0383139	1.39085	2.04333	1.03906	4.01826
		Simple mode	12	0.535324	0.62356	0.408936	-0.686853	1.7575	1.708	0.503157	5.79793
		Weighted mode	12	0.44603	0.501562	0.392884	-0.537032	1.42909	1.5621	0.584481	4.17491
GCST90032251		MR Egger	13	0.0820579	0.182457	0.661633	-0.275558	0.439674	1.08552	0.759148	1.5522	7.55886	0.818585	0.0132452	0.0253631	0.61187	0.875
		Weighted median	13	0.150622	0.108414	0.164734	-0.0618692	0.363114	1.16256	0.940006	1.4378
		Inverse variance weighted	13	0.167879	0.0792697	0.0341905	0.0125101	0.323247	1.18279	1.01259	1.38161
		Simple mode	13	0.11673	0.147611	0.444413	-0.172588	0.406047	1.12382	0.841484	1.50087
		Weighted mode	13	0.15156	0.107387	0.183541	-0.0589183	0.362039	1.16365	0.942784	1.43626
GCST90032300		MR Egger	16	0.0723507	0.289536	0.806306	-0.49514	0.639841	1.07503	0.609486	1.89618	18.4113	0.241662	-0.0328248	0.0267002	0.23919	0.255
		Weighted median	16	-0.178064	0.162721	0.273825	-0.496997	0.140868	0.836889	0.608355	1.15127
		Inverse variance weighted	16	-0.250001	0.124874	0.0452816	-0.494753	-0.00524837	0.7788	0.609721	0.994765
		Simple mode	16	-0.114957	0.2307	0.625504	-0.567129	0.337216	0.891405	0.567151	1.40104
		Weighted mode	16	-0.0776878	0.175336	0.664032	-0.421347	0.265971	0.925253	0.656163	1.3047
GCST90032372		MR Egger	11	0.628703	0.307937	0.0715726	0.0251465	1.23226	1.87518	1.02547	3.42897	7.05551	0.720194	-0.0476665	0.0357452	0.215129	0.772
		Weighted median	11	0.218939	0.138923	0.115033	-0.0533512	0.491229	1.24476	0.948047	1.63432
		Inverse variance weighted	11	0.239338	0.097824	0.0144205	0.0476027	0.431073	1.27041	1.04875	1.53891
		Simple mode	11	0.214301	0.186031	0.276132	-0.15032	0.578923	1.239	0.860433	1.78412
		Weighted mode	11	0.261259	0.154893	0.122556	-0.042332	0.564851	1.29856	0.958552	1.75918
GCST90032381		MR Egger	17	1.11107	0.445042	0.0246734	0.238786	1.98335	3.0376	1.26971	7.26706	14.3229	0.574671	-0.0478234	0.0262995	0.0890231	0.544
		Weighted median	17	0.533891	0.216011	0.0134516	0.110508	0.957273	1.70555	1.11685	2.60458
		Inverse variance weighted	17	0.348999	0.149768	0.0197921	0.055454	0.642544	1.41765	1.05702	1.90131
		Simple mode	17	0.734004	0.371194	0.0654859	0.00646401	1.46154	2.08341	1.00648	4.31261
		Weighted mode	17	0.67696	0.318152	0.0492499	0.0533826	1.30054	1.96789	1.05483	3.67127
GCST90032412		MR Egger	16	0.11661	0.52463	0.827313	-0.911665	1.14489	1.12368	0.401855	3.14208	13.8572	0.53639	0.0199636	0.028101	0.489108	0.581
		Weighted median	16	0.575211	0.270469	0.0334434	0.0450923	1.10533	1.77751	1.04612	3.02022
		Inverse variance weighted	16	0.463844	0.190631	0.0149656	0.0902085	0.83748	1.59018	1.0944	2.31054
		Simple mode	16	0.778502	0.415739	0.0807514	-0.0363453	1.59335	2.17821	0.964307	4.9202
		Weighted mode	16	0.62406	0.306643	0.0599053	0.0230403	1.22508	1.86649	1.02331	3.40444
GCST90032433		MR Egger	9	0.504417	1.31635	0.712948	-2.07563	3.08447	1.65602	0.125477	21.8558	4.86156	0.772265	-0.0474075	0.0550503	0.417666	0.827
		Weighted median	9	-0.759572	0.387575	0.0500182	-1.51922	7.41976e-05	0.467867	0.218883	1.00007
		Inverse variance weighted	9	-0.599602	0.298742	0.0447405	-1.18514	-0.0140667	0.54903	0.305704	0.986032
		Simple mode	9	-1.06607	0.517262	0.0732484	-2.0799	-0.052233	0.34436	0.124943	0.949108
		Weighted mode	9	-0.993979	0.487313	0.0757073	-1.94911	-0.0388463	0.370101	0.1424	0.961899
GCST90032441		MR Egger	10	-0.200376	0.325194	0.554903	-0.837757	0.437005	0.818423	0.43268	1.54806	1.48205	0.997278	-0.0157672	0.0285034	0.595265	0.999
		Weighted median	10	-0.354328	0.186403	0.0573185	-0.719677	0.0110212	0.701645	0.486909	1.01108
		Inverse variance weighted	10	-0.363827	0.135801	0.00738157	-0.629997	-0.0976574	0.695011	0.532593	0.90696
		Simple mode	10	-0.347096	0.226435	0.159672	-0.790907	0.0967163	0.706738	0.453433	1.10155
		Weighted mode	10	-0.337068	0.19426	0.116739	-0.717817	0.0436812	0.71386	0.487816	1.04465
GCST90032466		MR Egger	12	-0.37524	0.251208	0.166109	-0.867608	0.117128	0.687124	0.419955	1.12426	9.45905	0.579599	0.00717283	0.0263024	0.790628	0.605
		Weighted median	12	-0.281734	0.154459	0.0681509	-0.584474	0.0210052	0.754474	0.557399	1.02123
		Inverse variance weighted	12	-0.31441	0.11554	0.00650418	-0.540868	-0.0879513	0.73022	0.582242	0.915806
		Simple mode	12	-0.188172	0.230583	0.431777	-0.640115	0.263771	0.828472	0.527232	1.30183
		Weighted mode	12	-0.208906	0.161904	0.223407	-0.526238	0.108425	0.811471	0.590824	1.11452
GCST90032182	DBP	MR Egger	7	0.12008	0.27315	0.678568	-0.415293	0.655454	1.12759	0.660147	1.92602	3.11248	0.794603	0.0163323	0.0319557	0.631047	0.805
		Weighted median	7	0.233117	0.153343	0.128452	-0.0674345	0.533669	1.26253	0.934789	1.70518
		Inverse variance weighted	7	0.246444	0.116111	0.0337962	0.0188674	0.474021	1.27947	1.01905	1.60644
		Simple mode	7	0.424087	0.22309	0.106028	-0.0131699	0.861344	1.52819	0.986916	2.36634
		Weighted mode	7	0.194586	0.175837	0.310838	-0.150054	0.539226	1.21481	0.860662	1.71468
GCST90032251		MR Egger	13	-0.0310956	0.192411	0.874543	-0.408221	0.34603	0.969383	0.664832	1.41345	10.9781	0.530792	0.0309855	0.0267465	0.271198	0.59
		Weighted median	13	0.221213	0.115526	0.0555143	-0.00521843	0.447645	1.24759	0.994795	1.56462
		Inverse variance weighted	13	0.169673	0.0835951	0.0423866	0.00582697	0.33352	1.18492	1.00584	1.39587
		Simple mode	13	0.382894	0.179664	0.0544421	0.0307517	0.735036	1.46652	1.03123	2.08556
		Weighted mode	13	0.214302	0.127405	0.118375	-0.0354114	0.464015	1.239	0.965208	1.59045
GCST90032273		MR Egger	15	-0.0691035	0.181318	0.709271	-0.424486	0.286279	0.93323	0.654106	1.33146	13.5617	0.482845	-0.0206011	0.0288245	0.487426	0.469
		Weighted median	15	-0.148529	0.118949	0.211786	-0.381669	0.0846123	0.861975	0.682721	1.0883
		Inverse variance weighted	15	-0.186091	0.077846	0.0168252	-0.33867	-0.0335131	0.830198	0.712718	0.967042
		Simple mode	15	-0.237934	0.175421	0.196456	-0.58176	0.105891	0.788254	0.558914	1.1117
		Weighted mode	15	-0.108195	0.157529	0.503408	-0.416952	0.200561	0.897452	0.659053	1.22209
GCST90032316		MR Egger	16	0.622896	0.520213	0.251037	-0.396722	1.64251	1.86432	0.672521	5.16815	9.73544	0.836043	-0.013759	0.0319052	0.672857	0.829
		Weighted median	16	0.331833	0.228243	0.145986	-0.115524	0.779189	1.39352	0.890899	2.1797
		Inverse variance weighted	16	0.409563	0.16094	0.0109336	0.09412	0.725006	1.50616	1.09869	2.06474
		Simple mode	16	0.152577	0.327834	0.648323	-0.489977	0.795132	1.16483	0.612641	2.21473
		Weighted mode	16	0.343694	0.261566	0.208591	-0.168974	0.856363	1.41015	0.844531	2.35458
GCST90032325		MR Egger	8	0.528605	0.723185	0.492361	-0.888838	1.94605	1.69656	0.411133	7.00096	5.25865	0.628431	-0.0818529	0.0448811	0.118002	0.636
		Weighted median	8	-0.631775	0.387824	0.103308	-1.39191	0.128361	0.531647	0.2486	1.13696
		Inverse variance weighted	8	-0.6768	0.29352	0.0211215	-1.2521	-0.101501	0.508241	0.285904	0.90348
		Simple mode	8	-0.699237	0.590217	0.274791	-1.85606	0.457588	0.496964	0.156287	1.58026
		Weighted mode	8	-0.611808	0.554615	0.306448	-1.69885	0.475237	0.542369	0.182893	1.60839
GCST90032372		MR Egger	11	0.867747	0.324707	0.0255219	0.231321	1.50417	2.38154	1.26026	4.50043	8.88393	0.543154	-0.0707897	0.0376925	0.0930905	0.546
		Weighted median	11	0.282686	0.15357	0.0656566	-0.0183116	0.583683	1.32669	0.981855	1.79263
		Inverse variance weighted	11	0.28951	0.103153	0.00500656	0.0873304	0.49169	1.33577	1.09126	1.63508
		Simple mode	11	-0.123316	0.213275	0.575916	-0.541335	0.294703	0.883984	0.581971	1.34273
		Weighted mode	11	0.279374	0.185888	0.163767	-0.0849676	0.643715	1.3223	0.918542	1.90354
GCST90032375		MR Egger	8	1.71624	0.90509	0.106729	-0.0577375	3.49022	5.56357	0.943898	32.793	4.42394	0.729856	-0.065517	0.0506674	0.243537	0.729
		Weighted median	8	0.889114	0.330737	0.00718218	0.240868	1.53736	2.43297	1.27235	4.65229
		Inverse variance weighted	8	0.587513	0.239243	0.0140602	0.118598	1.05643	1.79951	1.12592	2.87608
		Simple mode	8	0.807329	0.462664	0.124505	-0.099492	1.71415	2.24191	0.905297	5.55195
		Weighted mode	8	0.833257	0.375602	0.0620184	0.0970766	1.56944	2.3008	1.10194	4.80395
GCST90032394		MR Egger	15	-1.86457	1.30703	0.177275	-4.42635	0.697201	0.154962	0.0119581	2.00812	8.10547	0.883759	0.0102931	0.0245684	0.682087	0.908
		Weighted median	15	-1.64604	0.782969	0.0355259	-3.18066	-0.111426	0.192811	0.0415581	0.894557
		Inverse variance weighted	15	-1.37443	0.582775	0.0183528	-2.51667	-0.23219	0.252984	0.0807281	0.792795
		Simple mode	15	-1.7384	1.02508	0.112024	-3.74755	0.270751	0.175802	0.0235755	1.31095
		Weighted mode	15	-1.65067	0.813097	0.061794	-3.24434	-0.0569994	0.191921	0.0389943	0.944595
GCST90032406		MR Egger	13	-0.288811	0.532263	0.598221	-1.33205	0.754425	0.749154	0.263937	2.12639	4.68649	0.967639	-0.00922636	0.0281745	0.749459	0.971
		Weighted median	13	-0.36959	0.314044	0.239246	-0.985115	0.245936	0.691018	0.373396	1.27882
		Inverse variance weighted	13	-0.446794	0.224859	0.0469224	-0.887517	-0.00607115	0.639676	0.411677	0.993947
		Simple mode	13	-0.369468	0.404452	0.378967	-1.16219	0.423259	0.691102	0.312799	1.52693
		Weighted mode	13	-0.359434	0.300373	0.254559	-0.948165	0.229296	0.698071	0.387451	1.25771
GCST90032433		MR Egger	9	0.151952	1.89449	0.938317	-3.56125	3.86515	1.1641	0.0284033	47.7106	13.7539	0.0884107	-0.0491095	0.0792274	0.554986	0.155
		Weighted median	9	-0.64325	0.46549	0.167009	-1.55561	0.26911	0.525581	0.21106	1.3088
		Inverse variance weighted	9	-0.99171	0.413105	0.016367	-1.8014	-0.182025	0.370942	0.165068	0.83358
		Simple mode	9	-0.742998	0.748077	0.349695	-2.20923	0.723233	0.475686	0.109785	2.06109
		Weighted mode	9	-0.762522	0.610395	0.246894	-1.9589	0.433853	0.466489	0.141014	1.54319
GCST90032447		MR Egger	16	0.332692	0.152457	0.0466285	0.0338763	0.631508	1.39472	1.03446	1.88044	8.61844	0.896608	-0.024181	0.0221393	0.293177	0.914
		Weighted median	16	0.206548	0.105847	0.0510112	-0.000911823	0.414008	1.22943	0.999089	1.51287
		Inverse variance weighted	16	0.189195	0.0773433	0.0144383	0.037602	0.340788	1.20828	1.03832	1.40605
		Simple mode	16	0.299432	0.180881	0.118607	-0.055094	0.653959	1.34909	0.946396	1.92314
		Weighted mode	16	0.225729	0.0963304	0.0333103	0.0369216	0.414537	1.25324	1.03761	1.51367
GCST90032466		MR Egger	12	-0.377771	0.264915	0.184328	-0.897004	0.141462	0.685388	0.40779	1.15196	5.3402	0.913578	0.0090323	0.0277389	0.751424	0.937
		Weighted median	12	-0.231588	0.168412	0.169092	-0.561675	0.0984996	0.793273	0.570253	1.10351
		Inverse variance weighted	12	-0.301175	0.121846	0.0134445	-0.539993	-0.0623573	0.739948	0.582752	0.939547
		Simple mode	12	-0.174245	0.208325	0.420723	-0.582563	0.234072	0.840091	0.558465	1.26374
		Weighted mode	12	-0.198142	0.167064	0.260601	-0.525588	0.129304	0.820253	0.591207	1.13804
GCST90032599		MR Egger	14	0.230197	0.212681	0.300364	-0.186657	0.647051	1.25885	0.829728	1.9099	6.98122	0.903117	0.00761878	0.016413	0.650819	0.838
		Weighted median	14	0.203642	0.173158	0.239577	-0.135748	0.543031	1.22586	0.873063	1.72122
		Inverse variance weighted	14	0.304629	0.139719	0.0292354	0.0307798	0.578478	1.35612	1.03126	1.78332
		Simple mode	14	0.350751	0.310204	0.278607	-0.257249	0.95875	1.42013	0.773176	2.60843
		Weighted mode	14	0.205551	0.161173	0.224509	-0.110349	0.52145	1.2282	0.895521	1.68447
GCST90032620		MR Egger	12	-0.108532	0.502477	0.833334	-1.09339	0.876323	0.89715	0.335079	2.40205	10.5622	0.480631	0.0417416	0.0462207	0.387713	0.527
		Weighted median	12	0.455075	0.222616	0.0409326	0.0187471	0.891403	1.57629	1.01892	2.43855
		Inverse variance weighted	12	0.320975	0.162147	0.0477565	0.00316655	0.638784	1.37847	1.00317	1.89418
		Simple mode	12	0.579516	0.335636	0.112173	-0.0783303	1.23736	1.78517	0.924659	3.44651
		Weighted mode	12	0.478684	0.252937	0.0850222	-0.017073	0.974442	1.61395	0.983072	2.64969
GCST90032624		MR Egger	15	0.616686	0.58635	0.312078	-0.53256	1.76593	1.85278	0.5871	5.84702	9.29509	0.811695	0.00473117	0.0263666	0.86036	0.813
		Weighted median	15	0.936689	0.331952	0.0047761	0.286063	1.58732	2.55152	1.33118	4.8906
		Inverse variance weighted	15	0.712194	0.245981	0.00378776	0.23007	1.19432	2.03846	1.25869	3.3013
		Simple mode	15	1.37411	0.599374	0.0378796	0.199337	2.54888	3.95156	1.22059	12.7928
		Weighted mode	15	1.17886	0.427269	0.0153695	0.341408	2.0163	3.25065	1.40693	7.51052
GCST90032629		MR Egger	11	-1.0689	0.78965	0.208865	-2.61662	0.47881	0.343385	0.0730496	1.61415	6.88731	0.736039	0.0389755	0.0539317	0.488228	0.797
		Weighted median	11	-0.487978	0.283596	0.0853086	-1.04383	0.0678696	0.613866	0.352105	1.07023
		Inverse variance weighted	11	-0.518787	0.21	0.0134956	-0.930387	-0.107187	0.595242	0.394401	0.898357
		Simple mode	11	-0.459926	0.419396	0.298505	-1.28194	0.36209	0.63133	0.277498	1.43633
		Weighted mode	11	-0.50844	0.351908	0.179107	-1.19818	0.1813	0.601433	0.301743	1.19878
GCST90032642		MR Egger	10	-0.177159	0.319069	0.593914	-0.802535	0.448217	0.837647	0.448191	1.56552	3.28999	0.95168	-0.00763569	0.031331	0.813588	0.961
		Weighted median	10	-0.150558	0.168867	0.372622	-0.481537	0.180422	0.860228	0.617833	1.19772
		Inverse variance weighted	10	-0.248582	0.126166	0.0488068	-0.495868	-0.00129638	0.779906	0.609042	0.998704
		Simple mode	10	-0.146132	0.206499	0.497068	-0.550869	0.258605	0.864044	0.576449	1.29512
		Weighted mode	10	-0.146132	0.177581	0.431826	-0.494191	0.201927	0.864044	0.610064	1.22376

## Sheet: Supplementary Table 6
MR analyses between IBD and selected GM
Exposure	Outcome	method	nsnp	b	se	pval	lo_ci	up_ci	or	or_lci95	or_uci95	Heterogeneity		Horizontal pleiotropy			MR-PRESSO
												Cochran’s Q	P value	Egger intercept	SE	P value	P value
IBD	GCST90032325	MR Egger	50	0.0212046	0.0219172	0.33815	-0.0217531	0.0641623	1.02143	0.978482	1.06627	37.4506	0.885824	-0.000623457	0.00345081	0.857388	0.886
		Weighted median	50	0.0290875	0.0117497	0.0133016	0.00605804	0.0521169	1.02951	1.00608	1.0535
		Inverse variance weighted	50	0.0175068	0.00783892	0.0255284	0.00214247	0.0328711	1.01766	1.00214	1.03342
		Simple mode	50	0.0412307	0.0241399	0.0939675	-0.00608355	0.0885449	1.04209	0.993935	1.09258
		Weighted mode	50	0.0334209	0.0173228	0.0594954	-0.000531842	0.0673737	1.03399	0.999468	1.0697
	GCST90032433	MR Egger	50	0.00469256	0.0194841	0.810705	-0.0334964	0.0428815	1.0047	0.967058	1.04381	52.4101	0.343172	0.00167977	0.00306777	0.586535	0.352
		Weighted median	50	0.0157913	0.0103577	0.127359	-0.00450973	0.0360923	1.01592	0.9955	1.03675
		Inverse variance weighted	50	0.0146554	0.00691907	0.034165	0.00109403	0.0282168	1.01476	1.00109	1.02862
		Simple mode	50	-4.48438e-05	0.0228501	0.998442	-0.044831	0.0447413	0.999955	0.956159	1.04576
		Weighted mode	50	0.0108084	0.0170044	0.527981	-0.0225203	0.044137	1.01087	0.977731	1.04513
	GCST90032624	MR Egger	50	-0.00408869	0.0161578	0.801313	-0.0357581	0.0275807	0.99592	0.964874	1.02796
		Weighted median	50	-0.0111855	0.00889716	0.208681	-0.028624	0.00625291	0.988877	0.971782	1.00627
		Inverse variance weighted	50	-0.0135825	0.00574285	0.0180243	-0.0248385	-0.00232654	0.986509	0.975467	0.997676	49.5125	0.45266	-0.00160062	0.00254398	0.532214	0.463
		Simple mode	50	-0.0164554	0.0174269	0.349671	-0.0506121	0.0177012	0.983679	0.950647	1.01786
		Weighted mode	50	-0.0123481	0.0144584	0.397238	-0.0406866	0.0159904	0.987728	0.96013	1.01612
	GCST90032629	MR Egger	50	-0.0485142	0.0335735	0.154951	-0.114318	0.0172898	0.952644	0.891974	1.01744
		Weighted median	50	-0.0396354	0.0184465	0.0316611	-0.0757906	-0.00348018	0.96114	0.92701	0.996526
		Inverse variance weighted	50	-0.0330578	0.0120084	0.00590729	-0.0565942	-0.00952127	0.967483	0.944977	0.990524	46.9652	0.555992	0.00260604	0.0052862	0.624268	0.544
		Simple mode	50	-0.0248554	0.036805	0.502643	-0.0969932	0.0472824	0.975451	0.907562	1.04842
		Weighted mode	50	-0.0375034	0.0251506	0.142332	-0.0867986	0.0117918	0.963191	0.916862	1.01186
	GCST90032381	MR Egger	50	0.0299581	0.0250669	0.23791	-0.019173	0.0790892	1.03041	0.98101	1.0823
		Weighted median	50	0.0311037	0.014367	0.0303921	0.0029444	0.059263	1.03159	1.00295	1.06105
		Inverse variance weighted	50	0.0251277	0.00896741	0.00507694	0.00755155	0.0427038	1.02545	1.00758	1.04363	44.2701	0.664994	-0.00081447	0.00394692	0.837386	0.685
		Simple mode	50	0.0296986	0.0289704	0.310334	-0.0270834	0.0864805	1.03014	0.97328	1.09033
		Weighted mode	50	0.0287083	0.0209125	0.176072	-0.0122803	0.0696968	1.02912	0.987795	1.07218
